# Supplementary material for: Regulation of Carotenoid Biosynthesis and Degradation in Lettuce (Lactuca sativa L.) from Seedlings to Harvest
Source: Int J Mol Sci. 2023 Jun 18;24(12):10310. doi: 10.3390/ijms241210310 (PMC10298985; doi:10.3390/ijms241210310)
Supplement: Supplementary file 1 [file ijms-24-10310-s001.zip]

Archive with 1 entries (1 files):
- ijms-2399257-supplementary.pdf
